# Supplementary material for: Regulation of T cell function by microRNA-720
Source: Sci Rep. 2015 Jul 22;5:12159. doi: 10.1038/srep12159 (PMC4510490; doi:10.1038/srep12159)
Supplement: Supplementary Table S2 [file srep12159-s2.xls]

## Sheet: Downregulated genes
Table S2 mRNA profile
Gene Symbol	Gene Title	p-value	Fold-Change
		(CHB vs. HC)	(CHB vs. HC)
GADD45B	growth arrest and DNA-damage-inducible, beta	2.98767e-05	-2.05544
ACBD3	acyl-CoA binding domain containing 3	0.000137657	-2.05558
HES1	hairy and enhancer of split 1, (Drosophila)	0.000212057	-2.14541
KLHL26	kelch-like 26 (Drosophila)	0.000226404	-2.30165
GADD45B	growth arrest and DNA-damage-inducible, beta	0.000456168	-2.0278
IL8	interleukin 8	0.000485694	-3.97901
WDR33	WD repeat domain 33	0.000536089	-2.10678
ZFP36	zinc finger protein 36, C3H type, homolog (mouse)	0.000602917	-3.246
ZBTB16	zinc finger and BTB domain containing 16	0.000605338	-3.42852
ELL2	elongation factor, RNA polymerase II, 2	0.000720088	-2.26662
---	---	0.000924774	-2.21081
FOSB	FBJ murine osteosarcoma viral oncogene homolog B	0.000975066	-9.80469
MCL1	myeloid cell leukemia sequence 1 (BCL2-related)	0.00108648	-2.16111
IL8	interleukin 8	0.00157141	-9.91649
MCL1	Myeloid cell leukemia sequence 1 (BCL2-related)	0.00215366	-2.24215
FTH1	ferritin, heavy polypeptide 1	0.00227655	-2.24017
CDKN1A	cyclin-dependent kinase inhibitor 1A (p21, Cip1)	0.00229786	-2.02374
IER3	immediate early response 3	0.00238514	-2.10414
URB1	URB1 ribosome biogenesis 1 homolog (S. cerevisiae)	0.00273235	-2.10479
IFNGR1	interferon gamma receptor 1	0.00320903	-2.87165
GABPB1	GA binding protein transcription factor, beta subunit 1	0.0034467	-2.35502
DUSP10	dual specificity phosphatase 10	0.00350941	-3.28351
SLC7A5	solute carrier family 7 (cationic amino acid transporter, y+ system), member 5	0.00395893	-5.74841
IER5	immediate early response 5	0.0040914	-4.13533
ARL4A	ADP-ribosylation factor-like 4A	0.00430624	-3.5771
SMAD7	SMAD family member 7	0.00439488	-6.54409
IFNGR1	interferon gamma receptor 1	0.00539782	-2.50434
ATF3	activating transcription factor 3	0.00571698	-3.91477
NUP98	nucleoporin 98kDa	0.00581678	-2.10871
BTG2	BTG family, member 2	0.00589929	-2.07095
PDE4B	phosphodiesterase 4B, cAMP-specific	0.00639898	-2.45902
LMNA	lamin A/C	0.00781357	-2.44364
RAB8B	RAB8B, member RAS oncogene family	0.00808721	-2.28012
SEC14L1	SEC14-like 1 (S. cerevisiae)	0.00811037	-2.15475
ID1	inhibitor of DNA binding 1, dominant negative helix-loop-helix protein	0.00848517	-6.14115
TNF	tumor necrosis factor	0.00852808	-2.79071
NXT1	NTF2-like export factor 1	0.00878225	-2.0523
SCRN1	secernin 1	0.00901918	-2.15986
JMJD6	jumonji domain containing 6	0.00925735	-2.91542
CXCL2	chemokine (C-X-C motif) ligand 2	0.00953386	-2.05385
TUBB2A	tubulin, beta 2A	0.0101969	-3.1277
DUSP10	dual specificity phosphatase 10	0.0113005	-3.90985
CCL20	chemokine (C-C motif) ligand 20	0.0113591	-4.74473
DUSP1	dual specificity phosphatase 1	0.0114249	-2.73106
PDE4B	phosphodiesterase 4B, cAMP-specific	0.0117553	-2.46709
PLK2	polo-like kinase 2	0.0124151	-4.40626
NFKBIA	nuclear factor of kappa light polypeptide gene enhancer in B-cells inhibitor, alpha	0.0129449	-2.87311
GADD45A	growth arrest and DNA-damage-inducible, alpha	0.0131281	-2.73666
JMJD6	jumonji domain containing 6	0.0133185	-2.84986
ARIH1	ariadne homolog, ubiquitin-conjugating enzyme E2 binding protein, 1 (Drosophila)	0.0143106	-2.02747
RGS2	regulator of G-protein signaling 2, 24kDa	0.014467	-2.48946
IL18RAP	interleukin 18 receptor accessory protein	0.0145697	-3.31438
CD83	CD83 molecule	0.0150573	-3.14265
BHLHE40	basic helix-loop-helix family, member e40	0.015984	-2.74451
DICER1	dicer 1, ribonuclease type III	0.0162078	-2.93518
FAM46A	family with sequence similarity 46, member A	0.0166909	-2.47655
NR4A3	nuclear receptor subfamily 4, group A, member 3	0.0167225	-4.2347
PLXND1	plexin D1	0.0167822	-2.60727
KLHL7	kelch-like 7 (Drosophila)	0.0170896	-2.16107
PTS	6-pyruvoyltetrahydropterin synthase	0.018042	-2.2718
SKIL	SKI-like oncogene	0.018208	-2.72229
IER2	immediate early response 2	0.0185154	-2.50077
CPD	carboxypeptidase D	0.0189473	-2.13883
KLF6	Kruppel-like factor 6	0.0213609	-2.18962
CCNH	cyclin H	0.0214184	-2.78787
FOS	FBJ murine osteosarcoma viral oncogene homolog	0.0214255	-2.99268
DDIT3	DNA-damage-inducible transcript 3	0.0214544	-2.26847
SPRY1	sprouty homolog 1, antagonist of FGF signaling (Drosophila)	0.0218346	-2.59518
ZC3H12A	zinc finger CCCH-type containing 12A	0.0219096	-2.4788
GNA13	guanine nucleotide binding protein (G protein), alpha 13	0.0220174	-2.26789
RORA	RAR-related orphan receptor A	0.0221208	-2.23439
FOSL2	FOS-like antigen 2	0.022924	-3.2714
IDS	iduronate 2-sulfatase	0.0237581	-2.06286
MAFF	v-maf musculoaponeurotic fibrosarcoma oncogene homolog F (avian)	0.0242903	-2.49476
---	---	0.0244941	-2.08228
PPP1R15A	protein phosphatase 1, regulatory (inhibitor) subunit 15A	0.025083	-3.48047
C13orf15	chromosome 13 open reading frame 15	0.0254604	-3.43928
PPP1R15A	protein phosphatase 1, regulatory (inhibitor) subunit 15A	0.0258033	-3.5507
NR4A3	nuclear receptor subfamily 4, group A, member 3	0.0272269	-2.46529
FEM1C	fem-1 homolog c (C. elegans)	0.0278462	-2.02236
PFKFB3	6-phosphofructo-2-kinase/fructose-2,6-biphosphatase 3	0.0287745	-2.925
ZFAND5	zinc finger, AN1-type domain 5	0.0296484	-2.22387
PHLDA1	pleckstrin homology-like domain, family A, member 1	0.0299543	-2.70488
FNDC3B	fibronectin type III domain containing 3B	0.0300699	-2.0629
JUN	jun proto-oncogene	0.0308227	-3.13489
ZNF614	zinc finger protein 614	0.0319067	-2.10794
ALG13	asparagine-linked glycosylation 13 homolog (S. cerevisiae)	0.0319638	-2.27531
JUND	jun D proto-oncogene	0.0332277	-2.61384
G0S2	G0/G1switch 2	0.0333298	-2.0135
MED21	mediator complex subunit 21	0.0349062	-2.53295
PHLDA1	pleckstrin homology-like domain, family A, member 1	0.0349263	-4.18738
BHLHE40	basic helix-loop-helix family, member e40	0.035311	-3.61551
RMND5A	required for meiotic nuclear division 5 homolog A (S. cerevisiae)	0.0366066	-2.21154
RORA	RAR-related orphan receptor A	0.0372657	-2.27429
NAP1L3	nucleosome assembly protein 1-like 3	0.0402412	-2.02351
ME1	malic enzyme 1, NADP(+)-dependent, cytosolic	0.0414392	-2.95124
MED21	mediator complex subunit 21	0.0420314	-2.126
NR1D2	nuclear receptor subfamily 1, group D, member 2	0.0425884	-2.11113
AREG	amphiregulin	0.0427202	-4.42969
TLE1	transducin-like enhancer of split 1 (E(sp1) homolog, Drosophila)	0.0429531	-2.21242
ARHGAP8 /// PRR5-ARHGAP8	Rho GTPase activating protein 8 /// PRR5-ARHGAP8 readthrough	0.0444514	-2.13634
LOC389906	hypothetical LOC389906	0.044853	-2.04332
ZNF165	zinc finger protein 165	0.0453179	-2.04066
NAMPT	nicotinamide phosphoribosyltransferase	0.0459346	-2.10816
MAFF	v-maf musculoaponeurotic fibrosarcoma oncogene homolog F (avian)	0.046453	-3.75378
NR4A2	nuclear receptor subfamily 4, group A, member 2	0.0473793	-3.98421
CCR6	chemokine (C-C motif) receptor 6	0.0478667	-2.74205
IKZF5	IKAROS family zinc finger 5 (Pegasus)	0.0486685	-2.29473
PTP4A1	protein tyrosine phosphatase type IVA, member 1	0.0491372	-2.08499
JUND	jun D proto-oncogene	0.0493277	-2.58141

## Sheet: Upregulated genes
Table S2 Continued
Gene Symbol	Gene Title	p-value	Fold-Change
		(CHB vs. HC)	(CHB vs. HC)
KLHL22	kelch-like 22 (Drosophila)	0.00287736	2.3428
KIAA0907	KIAA0907	0.0042028	2.18179
---	---	0.00737732	2.32357
NMT2	N-myristoyltransferase 2	0.0108071	3.17292
NUP43	nucleoporin 43kDa	0.0114923	3.15261
NQO2	NAD(P)H dehydrogenase, quinone 2	0.0136703	2.08787
NMT2	N-myristoyltransferase 2	0.0207681	2.13076
NCRNA00171	Non-protein coding RNA 171	0.0228562	2.33865
HERC4	hect domain and RLD 4	0.0256433	2.07636
LOC100272228	hypothetical LOC100272228	0.0312566	2.01365
C1orf103	chromosome 1 open reading frame 103	0.0339796	2.18932
---	---	0.0370489	2.59793
ZNF573	zinc finger protein 573	0.0388384	2.33066
KLRC4	killer cell lectin-like receptor subfamily C, member 4	0.0407494	2.01974
MID1	midline 1 (Opitz/BBB syndrome)	0.0582745	2.34722
CBR4	carbonyl reductase 4	0.0759124	2.12422
C1orf217	chromosome 1 open reading frame 217	0.117377	2.11372
PLGLB1 /// PLGLB2	plasminogen-like B1 /// plasminogen-like B2	0.118617	2.03205
LOC644450	hypothetical protein LOC644450	0.163228	2.64554
---	---	0.168495	2.09965
TEP1	telomerase-associated protein 1	0.191276	2.18723
HLA-DRB4	major histocompatibility complex, class II, DR beta 4	0.210518	4.10731
HBB	hemoglobin, beta	0.290289	2.12468
HBA1 /// HBA2	hemoglobin, alpha 1 /// hemoglobin, alpha 2	0.296404	2.21663
HBA1 /// HBA2	hemoglobin, alpha 1 /// hemoglobin, alpha 2	0.30414	2.22105
HBA1 /// HBA2	hemoglobin, alpha 1 /// hemoglobin, alpha 2	0.32839	2.07581
HBB	hemoglobin, beta	0.329049	2.09442
HBB	hemoglobin, beta	0.330659	2.02054
HBA1 /// HBA2	hemoglobin, alpha 1 /// hemoglobin, alpha 2	0.338578	2.07492
GBP1	guanylate binding protein 1, interferon-inducible, 67kDa	0.349618	2.02114
HBA1 /// HBA2	hemoglobin, alpha 1 /// hemoglobin, alpha 2	0.354619	2.04023
