# Supplementary material for: Regulation of T cell function by microRNA-720
Source: Sci Rep. 2015 Jul 22;5:12159. doi: 10.1038/srep12159 (PMC4510490; doi:10.1038/srep12159)
Supplement: Supplementary Table S3 [file srep12159-s3.xls]

## Sheet: Normalized to mean Ct
Table 3 microRNA profile
Relative microRNA expression was normailzed to HC0
microRNA	HC0	HC1	HC2	HC3	HC4	CHB1	CHB2	CHB3	CHB4	CH5
has-mir-1277	1	2.16015	2.22613	2.66375	1.65074	1.43564	2.069	2.035	1.21104	1.31017
hsa-miR-126-5p	1	1.1155	0.768991	0.784279	1.4901	0.813546	0.761947	0.696587	0.853031	0.919177
hsa-miR-29b	1	0.699813	0.949731	0.962783	0.920782	0.98522	1.17231	1.26848	1.22988	1.22549
hsa-miR-1	1	1.638	1.70045	1.75481	2.08092	0.988732	1.23521	1.39054	0.900267	1.15214
hsa-miR-181a	1	1.10646	1.31489	1.46226	1.04384	1.72679	1.46886	1.40272	2.00417	1.48004
hsa-miR-206	1	1.02876	1.05242	0.98689	1.56667	0.720188	0.9089	0.869055	0.66347	0.839995
hsa-miR-30a	1	0.596504	0.725001	0.672261	0.515569	10.6442	2.04587	4.51174	8.25871	1.12361
hsa-miR-380-3p	1	1.54632	1.67655	1.75714	1.85334	0.966006	1.48743	1.49107	1.01075	1.13993
hsa-miR-106b	1	1.07426	1.15174	1.302	1.58043	0.86198	1.16248	1.13473	0.746302	1.12083
hsa-miR-148b*	1	1.51838	2.48237	1.69434	1.55699	1.07249	1.30871	1.33755	1.20836	0.977001
hsa-miR-212	1	1.01037	1.17717	1.02009	1.31397	0.741653	0.864803	0.977128	0.798954	0.725436
hsa-let-7g	1	0.204825	0.286538	0.358126	0.36233	1.17929	0.558069	0.559899	0.901226	0.867491
hsa-mir-141	1	1.0136	1.23053	1.27022	1.29861	0.839202	0.937819	1.04161	0.771676	0.989085
hsa-miR-30d	1	0.982604	1.35733	1.27405	1.07756	1.46277	1.16759	1.14018	1.1971	1.08893
hsa-miR-100	1	1.30724	1.40974	1.69467	1.27439	1.22389	1.21727	1.25338	1.32442	1.00476
hsa-miR-181b	1	1.25327	0.667168	0.623964	1.44398	0.730171	0.637226	0.743422	1.16406	0.943586
hsa-miR-20a*	1	1.72645	1.74393	1.84205	1.68434	1.00908	1.67394	1.71087	1.28767	1.24698
hsa-miR-31	1	1.70109	1.83394	1.73729	1.91063	1.10199	1.51821	1.59667	1.29008	1.26407
has-mir-518f	1	0.0991572	0.17544	0.209618	0.123182	0.148232	0.117333	0.109562	0.112635	0.629546
hsa-miR-10a	1	1.30881	1.37208	1.58309	1.16528	2.17556	1.75941	2.18494	2.79654	1.02854
hsa-miR-152	1	1.23993	1.46464	1.35766	1.79754	0.921703	1.07707	1.07212	0.853451	0.989313
hsa-miR-223	1	0.0246609	0.0266795	0.0311623	0.0248879	0.228418	0.0338933	0.0274668	0.0734467	0.0487089
hsa-let-7i	1	0.741053	0.948913	1.14999	1.29904	1.30118	0.887481	0.973748	0.86786	1.12789
has-mir-196a	1	1.23364	1.25295	1.29459	1.64748	1.07852	1.15441	1.2203	0.945228	1.12958
hsa-miR-30e	1	0.549278	0.869539	1.0347	0.61151	0.84316	1.25405	1.23006	1.03957	1.12102
hsa-miR-101b	1	1.73809	1.8568	1.89687	1.57694	1.02159	2.24055	2.03065	1.49516	1.11645
hsa-miR-181c	1	1.6561	1.71055	1.71012	1.95061	0.984534	1.3851	1.37845	0.985603	1.34676
hsa-miR-29a	1	0.0392752	0.54078	0.450664	0.177087	0.150705	0.104161	0.0754756	0.121644	0.896556
hsa-miR-32	1	1.59431	1.85065	2.0511	1.47922	0.939234	1.63029	1.56327	1.14156	1.46961
hsa-miR-706	1	1.49793	1.2432	1.14897	1.616	1.66801	1.15705	1.12673	1.19809	1.04921
hsa-miR-10b	1	1.54536	1.78458	1.82125	1.56779	0.728437	1.32201	1.1831	0.848177	1.03827
hsa-miR-16	1	0.267269	0.39127	0.447906	0.302284	2.02974	0.644305	1.34356	1.17385	0.808113
hsa-miR-297a	1	0.418361	0.490191	0.464844	1.20105	0.368707	0.420402	0.36545	0.347416	0.612489
has-mir-520b-s	1	1.39204	1.55594	1.63478	1.76654	1.18403	1.41009	1.35836	0.923178	1.49943
hsa-mir-200a	1	1.58734	0.87925	0.891029	1.93464	1.05658	0.895718	0.933835	1.48824	1.1454
hsa-miR-451	1	2.06342	2.4403	2.08548	2.18228	4.14175	1.94827	1.88949	1.43086	1.8292
hsa-miR-106a	1	0.671933	0.592518	0.709312	1.05562	0.753656	0.589953	0.57873	0.531169	0.988711
hsa-miR-181d	1	1.41415	1.61155	1.80623	1.64463	0.948462	1.42626	1.28601	1.04605	1.4136
hsa-miR-300	1	1.10939	0.510408	1.15845	1.39193	0.886536	0.96248	0.929	0.856785	1.27095
hsa-miR-33	1	1.21165	1.08325	1.25501	1.3964	0.725203	0.996671	0.925494	0.799954	1.1992
hsa-miR-875-3p	1	0.640939	0.831002	0.827957	0.813693	1.46618	0.824447	0.790004	0.925604	1.06171
hsa-miR-130a	1	1.67859	2.11068	2.05866	1.82351	0.914853	1.63804	1.43815	1.06115	1.38625
hsa-miR-17	1	1.25541	1.44247	1.32865	1.48083	1.19638	1.20169	1.15258	1.0857	1.35347
hsa-miR-301a	1	1.84378	2.00732	2.27559	1.94726	0.873143	1.84897	1.66789	1.15942	1.40005
has-mir-520g	1	3.14428	1.61721	1.43228	0.74429	0.59898	0.876389	0.983285	0.602497	0.67922
hsa-miR-20a	1	0.164274	0.154416	0.162173	0.134394	0.163421	0.158579	0.169495	0.166696	0.127226
hsa-miR-494	1	0.0756212	0.0901733	0.105564	0.598329	0.0561493	0.0446765	0.0504429	0.0483668	0.316167
hsa-miR-132	1	1.82495	1.15155	1.11232	0.365367	0.755288	0.806387	0.962347	0.834486	0.815346
hsa-miR-195	1	1.90099	1.57272	1.46703	1.67899	0.970713	1.25453	1.50866	0.922385	1.00318
has-miR-301b	1	7.68427	1.33928	1.15634	1.37384	0.807198	0.944295	1.19483	0.880923	0.863958
hsa-mir-335-3p	1	0.994952	0.779934	0.477041	0.526393	2.44213	1.06708	1.00412	3.45986	0.269641
hsa-miR-99a	1	2.49086	3.06695	2.24611	1.38371	0.808237	1.54198	1.60906	1.09404	1.02659
hsa-miR-130b	1	0.556276	0.747592	0.523565	0.526679	0.735882	0.430323	0.643233	0.482364	0.685093
hsa-mir-199a-3p	1	2.15501	2.42838	1.41002	1.86799	1.00593	1.35508	1.56618	1.00121	1.053
hsa-miR-30e*	1	0.424005	0.69553	0.609425	0.526293	0.893701	0.524316	0.640648	0.535481	0.820928
hsa-miR-98	1	2.55452	1.42961	2.12127	1.5431	1.33477	1.77074	1.42478	1.00627	1.14729
hsa-miR-25	1	1.76786	0.854713	0.970905	0.828387	1.53767	1.197	1.06612	1.34068	0.966281
hsa-miR-875-5p	1	2.02519	1.58697	1.685	1.64828	1.04036	1.2	1.20286	1.20995	1.10409
hsa-mir-141*	1	1.35226	0.974659	1.11809	1.38666	0.915973	1.14596	0.833377	0.764589	0.862639
has-mir-196b	1	2.23542	1.48345	1.69327	1.41972	1.19866	1.80964	1.31346	1.14751	1.15441
hsa-miR-302a	1	2.43143	1.28238	1.30928	1.67437	0.910239	1.22026	1.08213	1.04343	1.07764
hsa-miR-338-3p	1	1.97874	1.7255	1.72309	1.72814	0.96626	1.39977	1.3008	1.07803	1.10131
hsa-let-7a	1	0.23221	0.221729	0.215324	0.484243	0.947972	0.360731	0.381958	0.654826	0.644021
hsa-miR-138	1	1.78191	1.55248	1.27871	1.55726	0.875429	1.17679	1.10097	1.02849	0.896741
hsa-miR-19b	1	2.81993	1.46695	1.39383	0.917981	0.600131	1.81964	1.43876	1.9858	1.06222
hsa-miR-31*	1	4.81876	3.42266	2.41526	1.90219	1.01443	1.9316	1.93092	1.34471	1.34191
hsa-let-7a*	1	2.73123	1.72935	1.99005	1.91801	1.10697	1.69227	1.48057	1.44224	1.20679
hsa-miR-294	1	3.89628	2.58823	1.63781	1.5984	1.22833	1.60551	1.2505	0.901913	1.25448
has-mir-95	1	2.97143	1.66956	1.88838	1.66892	1.08866	1.7892	1.45625	1.21194	1.19394
hsa-miR-148a	1	2.45279	0.848089	1.1718	1.06459	1.3642	1.29856	1.28046	1.3226	0.953632
hsa-miR-19a	1	2.71967	1.54484	1.56417	1.40712	0.830389	1.62171	1.31049	1.332	1.22825
hsa-miR-302c	1	1.75666	1.6353	1.67742	1.62286	0.97609	1.45272	1.35631	0.999363	1.23826
hsa-miR-340-5p	1	15.5553	1.13737	1.15237	1.15948	1.07198	1.19683	1.04433	1.0661	1.03057
hsa-let-7f	1	1.4729	0.870995	0.784984	1.32233	1.02354	0.972953	0.90567	0.805746	1.05142
hsa-miR-144	1	1.98804	1.27847	1.44312	1.21167	0.815785	1.14882	0.936534	0.97397	1.04373
hsa-mir-200a*	1	0.700192	0.685265	0.559746	0.645425	5.18718	1.76092	3.27281	8.14853	1.0783
hsa-miR-33*	1	2.59555	1.68207	1.64823	1.90933	0.831	1.26696	1.23734	1.05368	1.07825
hsa-miR-101a	1	1.47105	1.30405	1.2653	1.05574	0.928555	1.95534	1.32947	0.422341	1.14835
hsa-miR-297a*	1	2.84642	1.6142	1.57946	2.21284	1.21725	1.29845	1.39354	1.35457	1.20909
hsa-let-7e	1	2.17923	1.5716	1.45718	2.3296	1.81018	1.53227	1.59566	1.26937	1.31244
hsa-miR-155	1	1.86473	1.15146	1.23017	1.40357	1.33168	1.18388	1.21395	1.1264	0.951728
hsa-mir-200c	1	1.213	0.720889	0.735777	0.891971	10.0204	2.41004	4.68718	11.3328	1.16116
hsa-miR-302d	1	1.36642	0.369794	0.287264	1.72034	0.519224	0.384922	0.383052	0.488913	0.872161
hsa-miR-377	1	0.408893	1.8255	1.93482	2.20027	1.06935	1.56027	1.49712	1.15983	1.3379
hsa-miR-106a*	1	2.7566	1.77928	1.96781	1.95396	1.03613	1.47614	1.33658	1.21619	1.203
hsa-miR-148b	1	2.97256	1.98305	1.79137	2.29338	1.42474	1.99682	1.57709	1.47174	1.43607
hsa-miR-20b	1	1.42497	1.58818	1.72072	1.91327	1.03367	1.52955	1.25997	1.00662	1.12576
hsa-miR-330*	1	1.13142	1.78377	1.82207	2.13353	1.15904	1.60563	1.52936	1.13098	1.1257
hsa-mir-335-5p	1	1.20848	1.15053	1.46559	1.46542	0.610147	1.12585	0.863111	0.840775	0.930873
hsa-miR-425	1	0.829858	0.842016	1.13126	0.822769	1.18268	0.700365	0.676277	0.687311	0.950843
hsa-miR-669d	1	0.959981	1.48858	1.42085	1.18588	0.962825	1.03875	0.926508	0.716759	0.962296
hsa-miR-125a-5p	1	1.38466	1.28912	1.79812	1.63031	0.710746	1.23507	0.914167	1.13494	1.0034
hsa-miR-23a	1	0.265393	0.331036	0.330129	0.271231	1.23131	0.290473	0.623844	0.613357	0.597955
hsa-miR-30a*	1	1.18822	1.22452	1.32024	1.24242	0.823335	0.995323	1.03049	0.84304	0.932085
hsa-miR-425*	1	3.16721	0.714662	0.348984	1.49823	0.376082	0.643443	0.653572	0.314815	0.857788
hsa-miR-691	1	1.34628	1.91807	1.66856	1.88489	0.884028	1.27735	1.25119	0.893635	1.02018
hsa-miR-99b	1	0.424622	0.525608	0.576347	0.881647	0.338195	0.416653	0.388633	0.455314	0.567033
hsa-miR-148a*	1	1.09646	0.88032	1.28954	0.966406	1.3459	1.0157	0.736115	0.934275	0.939647
hsa-mir-18b	1	1.34458	1.16645	1.37468	1.6132	0.697469	1.15638	0.959177	0.9648	1.04722
hsa-mir-337-3p	1	0.188755	0.710474	0.671657	0.548896	0.965841	0.587933	0.649042	0.844681	0.683274
has-mir-429	1	0.406573	1.46045	1.78644	1.60239	0.87883	1.06012	1.20748	0.86085	1.10623
hsa-miR-677	1	0.656449	1.31222	1.58297	1.63268	0.522407	1.1499	1.00263	0.655958	1.01077
hsa-miR-125b-5p	1	1.57921	1.78717	1.77051	1.89191	1.52021	1.30268	1.1405	1.03276	1.3248
hsa-miR-23b	1	0.858452	0.759102	0.937971	0.914639	1.75658	0.890645	1.12388	1.11065	1.02102
hsa-mir-322	1	1.3064	1.59218	1.66953	1.65569	0.837133	1.46705	1.11778	0.901265	1.18956
hsa-miR-450a-5p	1	2.12639	1.62638	2.4549	2.06148	0.684902	1.72638	1.49145	0.845613	1.15444
hsa-miR-710	1	1.82817	1.15427	0.99042	1.53313	0.964728	0.960008	0.865321	1.17457	0.959361
hsa-let-7b	1	1.82705	0.70705	0.506301	0.95469	0.926558	0.588633	0.495536	1.14316	0.756124
hsa-mir-154	1	2.01323	0.554655	0.29805	1.37735	0.780635	0.566795	0.458208	1.38363	0.915018
hsa-miR-200b	1	0.538771	0.552686	0.742926	0.691485	0.484289	0.531005	0.468517	0.454439	0.794333
hsa-miR-365	1	1.31422	1.52236	1.42222	1.61487	0.835221	1.08909	1.08973	0.726606	1.03414
hsa-miR-450b-5p	1	2.21817	1.32446	1.71173	1.7548	0.609863	1.06544	1.17922	0.658917	1.02016
hsa-miR-721	1	1.93404	1.63038	1.96284	1.97349	0.908415	1.54442	1.41078	0.926179	1.0338
hsa-mir-143	1	1.60725	1.23707	1.55627	1.48456	0.917221	1.27259	1.05006	0.986672	1.08892
has-mir-26a-2*	1	2.10967	1.39576	2.52277	1.74077	0.77076	1.85736	1.60577	1.15816	1.33105
hsa-miR-340-3p	1	2.87033	1.651	2.62315	1.76176	0.604556	1.65612	1.385	0.810536	1.0049
hsa-miR-467a*/467d*	1	1.49591	1.48459	1.54952	1.75747	0.963131	1.2031	1.12471	0.709046	1.18848
hsa-miR-744*	1	1.09789	1.09099	1.25693	1.53884	0.577988	0.98355	0.859226	0.66073	0.958221
hsa-miR-126-3p	1	2.57404	1.56825	2.84699	1.96193	1.12878	1.86162	1.60316	0.943904	1.71508
hsa-miR-15a	1	0.375508	0.445291	0.531089	0.391525	1.02784	0.558325	1.24252	0.780573	0.66652
hsa-miR-204	1	2.93781	1.38783	2.44471	1.77469	0.718869	1.54367	1.32442	0.933294	1.14461
hsa-miR-369-5p	1	2.64209	1.27914	2.10646	2.14181	0.613785	1.25791	1.17419	0.736609	0.995411
hsa-miR-466d-3p	1	1.79892	1.6156	1.83365	1.95415	1.17705	1.43091	1.22719	0.971529	1.18125
hsa-miR-805	1	1.91082	2.86113	2.78117	2.24813	1.04557	1.42065	1.47103	0.72849	1.08055
hsa-miR-194	1	1.50809	1.66433	1.71356	1.71816	1.01942	1.36671	1.27325	0.93072	1.12079
hsa-mir-26b	1	0.166108	0.379738	0.257414	0.185997	1.20665	0.412091	0.48786	0.688385	0.690172
hsa-miR-342-5p	1	0.742304	0.825811	0.87482	1.09934	0.762495	0.604477	0.532211	0.543386	0.758423
hsa-miR-467b*	1	1.50594	1.90751	1.99695	1.84937	1.03764	1.20627	1.24568	0.951609	1.136
hsa-mir-758	1	1.75673	1.76745	2.29452	1.96257	0.675784	1.32661	1.23117	0.693195	1.19072
hsa-miR-128a/128b	1	1.19811	1.72083	1.57757	1.82994	1.17613	1.19334	1.20874	0.96976	1.12629
hsa-miR-15b*	1	1.7633	0.762703	0.512787	1.28677	0.870053	0.632748	0.557811	1.28003	0.86217
hsa-miR-208a	1	1.66544	0.704064	0.812169	1.40683	0.735975	0.836428	0.684229	1.05647	0.865954
hsa-miR-374	1	2.15628	1.16245	1.11564	0.830906	0.951693	0.784935	0.901012	2.14964	0.917196
hsa-mir-496	1	2.10528	1.78777	0.0349169	1.53431	6.54453	2.1374	3.46472	9.34606	1.56858
hsa-miR-93	1	1.78126	1.42856	1.50265	1.87146	1.44638	1.28256	1.11735	6.8865	1.0617
hsa-mir-199b-5p	1	2.53093	1.82726	3.02589	2.59113	1.69257	2.51278	1.69007	1.23769	1.38202
hsa-mir-26b*	1	2.30814	1.2122	1.33735	1.82142	1.09098	1.43914	1.0128	1.28037	1.18703
hsa-mir-34c	1	1.84708	0.619636	0.31471	1.48246	0.904113	0.635927	0.534283	1.47503	0.955331
hsa-miR-485*	1	0.759251	0.690606	0.79437	0.82307	0.504287	1.00728	0.679061	0.462588	0.518333
hsa-miR-7a*	1	1.44903	0.493159	0.266356	1.29278	0.665755	0.509869	0.409677	0.956795	0.844975
hsa-miR-129-5p	1	0.777007	0.966744	0.875506	1.287	1.59971	1.04623	1.51168	0.96317	0.857129
hsa-mir-16-1*	1	1.19231	0.856547	0.853452	1.87575	0.827804	1.01408	0.862808	0.87966	0.94202
hsa-miR-21	1	0.108126	0.18568	0.157131	0.0292945	1.2056	0.370631	0.86623	0.639778	0.995158
hsa-miR-379	1	2.09368	1.69935	2.37866	1.93933	0.834924	1.71036	1.59511	0.862801	1.17119
hsa-mir-506	1	0.760102	0.876185	0.777295	0.722122	2.30347	0.925754	0.999093	1.66415	0.669182
hsa-mir-208b	1	2.10131	1.78498	2.34115	2.19829	0.996553	1.87688	1.75786	0.924349	1.20797
hsa-miR-27b	1	0.390321	0.633793	0.639269	0.589908	0.875712	0.747521	0.978185	0.594471	0.727533
hsa-miR-350	1	2.28956	1.13792	0.945633	1.64642	1.06374	1.03447	0.980547	1.45438	1.06302
has-mir-508-3p	1	16.3825	0.813799	0.707397	0.726703	0.513127	0.634227	0.483669	0.372515	0.816776
hsa-miR-9	1	2.44261	1.79658	2.0416	1.78761	1.34639	1.78226	1.52668	0.965158	1.13921
hsa-miR-142-5p	1	34.5091	1.40932	0.745437	0.447365	0.557742	1.1435	1.27649	1.37005	1.14062
hsa-mir-16-2*	1	17.8217	0.960601	1.02732	1.70385	0.820095	1.13036	1.39973	0.969223	1.02204
hsa-mir-221	1	1.26428	1.66161	1.67481	1.61755	3.28057	2.12158	2.41591	2.83835	1.19422
hsa-mir-411	1	2.45785	1.83294	2.99094	2.23346	0.838921	2.21128	2.0459	1.09517	1.29228
has-mir-524-5p	1	0.418046	0.474279	0.352074	0.96235	0.299492	0.395204	0.323329	0.226359	0.54628
hsa-let-7c	1	0.234071	0.331267	0.266471	0.574606	1.03975	0.368993	0.384332	0.590498	0.524467
hsa-miR-22	1	0.714068	0.66777	0.822861	1.03045	1.09693	0.673065	0.917678	0.670495	1.04149
hsa-miR-29c*	1	1.07862	0.928283	1.11588	0.828478	0.767842	0.916708	0.676528	0.686049	0.910864
has-mir-373	1	1.27738	1.297	1.59916	1.79036	0.805045	1.23246	1.10062	0.841113	1.0242
has-mir-523	1	1.57779	1.30302	1.77594	1.63018	1.58524	1.46795	1.42729	1.26572	1.03729
hsa-miR-9*	1	0.620252	2.03309	0.8642	0.352793	15.7348	3.35251	7.28274	12.5226	1.46158
hsa-miR-146b	1	1.17691	1.783	1.66855	0.898778	3.09466	2.75929	1.61391	2.55755	1.27077
hsa-miR-183*	1	1.85768	0.276978	1.52192	1.46555	6.29014	2.04593	2.73902	4.72161	1.09276
hsa-miR-27a	1	0.173822	0.333516	0.350916	0.182282	1.02145	0.425332	0.920451	0.619955	0.674102
hsa-mir-421	1	3.28973	1.94577	2.81937	2.03063	1.10397	1.84194	1.75968	0.948193	1.37997
hsa-miR-669a	1	1.51837	1.64052	1.53219	1.60104	1.00884	1.12589	0.962659	0.711916	1.08869
hsa-let-7d	1	1.18547	1.53362	1.31217	1.73228	1.41881	1.14658	1.09826	0.905273	1.0562
hsa-mir-222	1	0.680043	0.869068	0.818679	1.32879	1.02169	0.717207	1.23729	0.650407	0.884
hsa-miR-301b	1	1.45764	1.93832	2.10222	1.96037	1.11929	1.51429	1.31074	0.891854	1.16493
hsa-mir-409-5p	1	1.56374	1.33945	1.49131	1.90231	0.835779	1.17731	0.983599	1.01689	1.10464
has-mir-527	1	1.60516	1.36411	1.74293	1.68184	0.80858	1.16299	1.12038	0.787326	1.00011
hsa-miR-96	1	1.80272	2.19692	2.03838	2.03286	0.936613	1.56408	1.37742	0.901397	1.124
hsa-miR-147	1	1.06838	0.777519	1.14047	1.10228	0.829279	0.820312	0.701639	0.55252	0.822522
hsa-miR-18a	1	2.63779	1.79239	2.00186	1.91913	0.972033	1.61284	1.53856	1.18389	1.25606
hsa-miR-27b*	1	1.50009	0.976392	1.32009	1.54166	0.679389	1.23803	0.972752	0.756283	0.981877
hsa-miR-299*	1	1.85236	2.53061	1.63443	1.86901	0.869772	1.75439	1.38953	19.9205	1.23423
has-mir-424*	1	0.538063	0.25519	0.51558	0.695691	1.42732	0.365566	0.441764	0.880676	0.747584
hsa-miR-378	1	1.85141	2.18355	1.93936	2.0105	1.36545	1.74798	1.57334	1.02774	1.32808
hsa-miR-491	1	1.60161	1.80281	1.37904	1.95856	0.725136	1.43275	1.20199	0.655775	1.11985
hsa-miR-668	1	0.325461	0.282362	0.662125	0.425668	0.640339	0.240524	0.169062	0.281604	0.848247
hsa-miR-92a	1	0.700961	0.72648	1.98505	0.461372	11.4905	3.68168	5.21446	10.4709	1.29144
hsa-miR-186	1	0.610299	0.953866	1.20319	0.702498	1.71488	1.32406	1.43536	1.52369	1.17457
hsa-miR-210	1	1.37654	1.60742	1.44566	1.5409	1.56944	1.24389	1.5827	1.04452	1.1508
hsa-mir-337-5p	1	1.02172	1.13419	0.994243	1.51083	0.452255	0.785268	0.71324	0.457371	0.934278
hsa-miR-433	1	0.873679	1.06614	0.995451	1.29711	0.767721	0.784511	0.80765	0.670643	0.82067
hsa-miR-674	1	1.00706	1.12141	1.03998	1.15395	0.84421	0.859415	0.921579	0.694611	1.10177
hsa-miR-29a*	1	0.55085	0.683064	0.580058	1.22466	0.666674	0.59041	0.747555	0.683117	0.736721
hsa-miR-326	1	1.10867	1.33923	1.34364	1.37787	0.551154	0.932082	0.842334	0.569137	1.03669
hsa-miR-378*	1	1.35323	1.63211	1.66173	1.55955	1.3865	1.37994	1.22012	0.93247	1.01316
hsa-miR-495	1	0.690593	19.2322	0.552839	1.00073	0.842462	0.549363	0.674085	1.001	0.700246
hsa-miR-669c	1	1.70074	1.6947	1.39736	1.89583	0.791604	1.37466	1.1787	0.584055	1.24379
hsa-miR-92b	1	1.47096	1.86485	2.64567	1.78133	4.21706	2.02114	2.7541	3.18948	1.2534
hsa-miR-187	1	0.145522	0.17145	0.300748	0.963036	0.107944	0.0809614	0.055039	0.0710261	0.501018
hsa-mir-211	1	2.30382	2.57479	1.71394	1.92917	1.35596	1.72072	1.83802	1.4254	1.42439
hsa-miR-342-3p	1	0.310483	0.355927	0.94026	0.234471	2.7865	1.06683	1.07979	2.10869	0.971006
hsa-miR-467b	1	1.1365	1.24066	1.04519	1.43262	1.19193	0.908622	0.882601	0.851863	0.999305
hsa-miR-675b	1	1.25079	1.6562	1.2948	1.66547	1.19304	1.23369	1.27881	1.00177	1.15243
hsa-miR-29b*	1	1.50695	1.83457	1.47975	1.76485	1.09979	1.49378	1.29415	0.893356	1.41444
hsa-miR-338-5p	1	1.08123	1.22139	1.18748	1.04937	1.03639	1.05769	0.851827	0.610154	1.03865
hsa-miR-381	1	1.76056	1.57004	1.37465	1.99284	1.05473	1.33709	1.21444	0.846969	1.28791
hsa-mir-503	1	1.23356	1.44006	1.11015	1.34491	0.615695	1.034	0.915811	0.496903	0.978577
hsa-miR-685	1	0.829407	0.917803	1.07627	1.08965	1.50647	0.888509	0.839821	0.745579	0.894364
hsa-mir-1197	1	1.43354	2.00979	1.24047	1.52527	0.786294	1.37942	1.12436	0.695974	1.19239
hsa-miR-193	1	1.46522	1.60694	1.68238	1.53833	0.735514	1.15035	1.07787	0.582814	1.24086
hsa-miR-24-1*	1	3.00531	0.627166	0.733197	2.26931	0.970928	0.850523	0.773925	1.6502	1.2926
hsa-miR-345-5p	1	2.23479	0.92079	1.07364	1.58985	1.0111	0.972317	0.992937	1.51212	0.989509
hsa-miR-484	1	0.953615	1.38014	1.36015	1.21696	1.36515	1.11442	1.19178	0.892971	1.17597
hsa-miR-688	1	1.93243	2.64261	1.85784	2.01825	0.68283	1.81172	1.46201	0.715679	1.42336
hsa-miR-29c	1	0.0768736	0.349347	1.12558	0.0862736	1.47694	1.31545	1.40441	1.24437	0.95521
hsa-miR-341	1	0.264336	0.251382	0.344948	0.761935	0.974822	0.397509	0.502519	0.977981	0.705493
hsa-miR-382	1	0.818008	0.920107	0.98077	1.37756	0.85349	0.812444	0.760484	0.749683	0.846077
hsa-mir-504	1	2.96865	1.65931	0.67281	2.36351	0.913072	0.95303	0.875179	2.07208	1.04747
hsa-miR-690	1	2.04395	2.08289	1.75518	1.84412	1.12829	1.72502	1.69769	1.33826	1.30588
hsa-miR-103	1	0.615396	0.811222	0.799978	0.697337	2.47895	0.910096	1.20695	1.32422	1.01515
hsa-mir-199a-5p	1	0.719639	0.915847	0.786002	0.914597	1.26432	0.892481	0.898136	0.81792	0.899091
hsa-miR-24-2*	1	1.74688	1.86816	1.41074	1.94604	1.05178	1.30911	1.44058	1.03085	1.1404
hsa-miR-34a	1	0.283076	0.330732	0.286424	1.12302	0.20814	0.277075	0.23204	0.169776	0.45954
hsa-miR-485	1	1.22244	1.2807	1.25941	1.54054	1.04186	1.05731	1.01422	0.79432	1.06821
hsa-miR-693-5p	1	1.48639	2.00061	1.57169	1.9969	0.691624	1.57841	1.38951	1.54561	1.28339
hsa-miR-302b	1	6.39256	2.09247	2.13265	1.60342	0.681543	2.5557	1.41831	1.268	1.98939
hsa-mir-34b-3p	1	2.13066	0.65527	0.774132	1.18278	1.11764	0.909807	0.78756	1.80683	0.747232
hsa-miR-433*	1	4.63239	0.842708	1.02406	1.7525	0.891534	1.01978	0.909468	1.40901	1.10421
hsa-miR-505	1	4.31228	2.03425	1.28823	2.08789	0.883451	1.83469	1.35976	1.87334	1.15422
hsa-miR-698	1	2.17988	0.542159	0.503619	0.495798	1.99727	0.754334	0.743834	2.18342	0.797801
hsa-miR-107	1	2.53106	1.06409	0.789943	0.902685	1.0159	1.37603	0.984577	1.12346	0.748013
hsa-miR-200b*	1	2.88799	1.67342	1.48386	1.69209	1.41454	1.65813	1.43593	1.21234	1.11835
hsa-miR-26a	1	0.552608	0.384139	0.917659	0.285926	1.64326	1.13835	0.90149	1.33495	0.894927
hsa-miR-361	1	4.118	1.58178	1.31766	1.26033	2.28637	1.77004	1.77969	2.18648	1.08644
hsa-miR-501-5p	1	5.83164	1.27564	1.32036	1.9369	1.07877	1.17684	0.997744	1.05258	1.07022
hsa-miR-696	1	2.1636	1.29398	1.26318	1.38628	0.675394	1.38633	0.913086	0.574823	1.06869
hsa-miR-30b	1	0.639178	2.01001	1.97401	0.531363	4.57255	3.11735	2.56685	4.76332	1.34995
hsa-miR-351	1	1.35445	1.29641	1.21312	1.77483	0.679361	1.01595	0.980704	0.58027	1.06498
hsa-miR-468	1	0.689998	0.554554	0.558924	1.37001	0.30087	0.415861	0.418551	0.277316	0.655268
has-mir-520b	1	0.96827	1.085	0.730572	1.33302	0.41681	0.734861	0.68986	0.400493	0.794202
hsa-miR-713	1	2.42825	2.68675	2.041	2.3045	1.03101	1.79548	2.09321	0.796907	1.44938
hsa-miR-140	1	0.561218	0.80096	0.669844	0.530797	0.811124	0.925842	1.11414	0.801681	0.846712
hsa-miR-205	1	1.64377	1.74658	1.60118	1.36025	4.0639	6.07937	2.52551	4.98597	1.08067
has-mir-26a-1*	1	1.81889	1.89849	1.28625	2.01017	0.868055	1.34911	1.2762	0.905428	1.20607
has-mir-371-3p	1	0.366876	0.360132	0.375021	1.41509	0.176205	0.212859	0.227728	0.125142	0.612882
has-mir-519a*	1	1.57655	1.64537	0.944362	1.65249	1.16918	1.27372	1.30928	1.0358	0.922711
hsa-miR-702	1	0.684308	0.700295	0.6729	1.12738	0.693462	0.541923	0.589744	0.475499	0.895977
hsa-miR-30c	1	1.39764	1.60217	0.968766	0.816207	1.67759	1.09602	1.1103	1.58029	0.997793
hsa-miR-363	1	1.52906	1.05385	1.18725	1.14471	0.973331	1.05104	0.775448	1.1384	1.03666
hsa-miR-486	1	0.492439	0.399748	0.633658	0.616989	1.24195	0.538285	0.448738	0.753446	0.719033
has-mir-524-3p	1	0.792806	0.743952	0.597827	1.21786	0.208649	0.551438	0.469569	0.291622	0.833102
hsa-miR-742	1	3.18164	0.590208	0.82173	1.94876	1.02837	0.995161	0.928393	1.81746	0.989006
hsa-miR-15b	1	0.623935	0.545084	0.547416	0.563197	1.781	0.73263	1.13552	1.08262	0.802755
hsa-mir-20b*	1	3.77913	2.40236	1.58361	2.06582	0.958795	1.87478	1.48547	1.02869	1.3673
has-mir-30b*	1	1.85492	2.32851	1.50478	1.96005	0.751218	1.49222	1.2	0.716192	1.26334
has-mir-373*	1	1.35735	1.12584	1.27926	1.48248	1.35743	1.09731	1.10003	1.04285	1.59248
hsa-miR-546	1	1.32675	0.960951	1.26478	1.75835	0.911877	1.26803	1.23093	0.898323	1.13203
hsa-miR-711	1	1.74189	1.93155	1.30207	2.01478	0.696821	1.21276	1.15093	0.617997	1.19685
hsa-miR-320	1	1.40356	1.26079	1.26653	1.77492	1.08454	1.1312	1.1397	0.917027	1.11713
has-mir-372	1	0.416192	0.410198	0.525303	0.732055	1.57065	0.820609	1.43361	2.53265	0.695198
hsa-miR-487b	1	3.51777	1.85518	1.51515	1.6341	0.698947	1.28156	1.22686	0.807172	1.07794
has-mir-526a	1	3.32643	1.39711	1.35644	0.0357295	0.829028	1.14887	1.15415	0.856515	0.0334375
hsa-miR-7a	1	0.855975	0.993963	0.800835	1.11172	0.964643	0.913581	0.978254	0.721233	1.22641
hsa-miR-17*	1	1.73774	1.73276	1.92063	2.0227	1.08437	1.45698	1.43933	0.792401	1.23524
hsa-miR-20b*	1	2.16516	2.01242	1.61452	1.94449	3.18698	2.07735	2.83082	3.15437	1.41894
hsa-miR-329	1	2.57198	0.716634	0.836312	1.87105	0.772543	0.970104	0.831974	1.34801	0.971328
hsa-miR-380-5p	1	2.32918	1.136	1.00671	1.8556	0.764492	0.988107	0.949408	0.937057	1.02515
hsa-miR-671-3p	1	1.1488	1.3604	1.07047	1.24269	0.540255	0.94421	0.91444	0.50081	0.8147
hsa-miR-712	1	0.050655	0.083187	0.0921072	0.778961	0.147688	0.056529	0.0861109	0.0956216	0.315945
hsa-miR-712*	1	2.57293	1.38513	1.23641	1.03089	0.0959604	0.256237	3.56235	7.26891	1.04233
hsa-miR-150*	1	1.70633	1.46082	1.23948	1.58453	0.889228	0.85825	0.894654	0.583622	1.0471
hsa-miR-22*	1	1.41384	1.45926	1.30096	1.63253	0.0175568	0.882912	1.02116	0.582864	1.14175
hsa-miR-500	1	1.72775	2.00913	1.46702	1.46832	0.898517	1.06246	1.13872	0.786453	1.10727
hsa-miR-709	1	3.8213	3.78728	3.2851	3.26883	1.88297	2.07183	2.32972	1.33508	2.46646
hsa-miR-139-5p	1	1.67704	1.93862	1.59556	1.59786	1.37518	1.35444	1.37871	1.21388	1.11197
hsa-mir-193*	1	0.342023	0.46197	0.341591	1.1286	0.240552	0.251887	0.245748	0.215835	0.465239
hsa-miR-449a	1	3.42172	1.99976	1.39878	2.23015	0.739064	1.01335	1.0325	0.965558	1.19859
hsa-miR-762	1	1.14285	1.27697	1.07055	1.33386	1.08852	0.62729	0.782504	0.739955	0.87992
hsa-miR-324-5p	1	1.38256	1.45666	1.42646	1.14135	2.44521	1.2058	1.68842	2.22103	1.16928
hsa-miR-207	1	1.65014	1.75796	1.73043	1.31855	0.961087	0.835385	0.910098	0.90607	0.921537
hsa-miR-770-5p	1	0.524416	0.389887	0.591993	0.247672	1.80091	0.51637	0.652672	0.925037	0.783138
hsa-miR-183	1	0.62953	1.05857	0.854749	0.821393	1.9723	0.610803	0.926927	0.976053	0.95509
hsa-miR-23b*	1	0.0700427	0.0645396	0.0582632	1.04865	0.166804	0.052561	0.0446979	0.0911032	0.359303
has-mir-508-5p	1	1.52866	1.03914	0.795948	1.45622	0.828181	0.747738	0.790339	0.818395	0.998767
hsa-miR-720	1	1.47192	0.859372	0.683103	0.318669	17.97	5.21978	11.732	9.41423	1.60766
hsa-miR-142-3p	1	0.0203476	0.498139	1.05561	0.0318208	0.836592	1.64788	1.86425	1.45143	1.09486
hsa-miR-193b	1	2.04777	3.10763	2.2831	2.08859	1.02249	1.62125	1.32464	0.87661	1.21771
hsa-miR-450-3p	1	1.78647	2.26447	1.79544	1.66924	0.998615	1.46795	1.10254	1.19303	1.09121
hsa-miR-763	1	2.94628	0.744938	0.56546	1.57868	0.73831	0.714895	0.667757	1.25175	0.926669
hsa-miR-674*	1	0.403818	0.465047	0.449271	1.66241	0.236518	0.195971	0.166794	0.147117	0.566588
hsa-miR-298	1	0.279163	0.40262	0.363489	1.04689	0.224409	0.199949	0.196046	0.182913	0.433717
hsa-miR-423-3p	1	1.29308	1.3548	1.28869	1.05638	2.8242	1.16562	1.36529	1.40304	1.07578
hsa-miR-184	1	1.53755	0.236762	1.49683	1.73889	0.530679	1.12197	1.08844	0.558221	1.1586
hsa-miR-296-5p	1	1.95249	2.15736	1.94172	1.76219	2.42101	1.93908	2.65602	5.09609	1.36248
has-mir-512-5p	1	2.13704	1.6386	1.31757	1.87718	0.885851	1.03491	1.04049	0.851322	1.05883
hsa-miR-877	1	0.919647	1.85611	1.13052	1.03163	2.37097	1.45904	1.65868	3.8414	1.73775
hsa-mir-146b*	1	2.68153	2.67358	2.11671	1.92612	4.07127	1.66622	2.21597	2.51279	1.49569
hsa-miR-200c*	1	1.69524	1.91598	1.23221	1.92082	0.470165	0.907283	0.797077	0.589104	1.09147
hsa-miR-666-5p	1	1.71742	2.29246	1.60381	1.81215	1.03346	1.11236	1.11318	0.728219	1.0211
hsa-miR-93*	1	3.11726	3.97199	3.39825	3.777	1.32935	1.9286	1.81112	1.82778	2.34118
hsa-miR-689	1	0.469825	0.502474	0.583154	0.729331	1.13787	0.390558	0.505275	0.910898	0.623167
hsa-miR-370	1	0.344158	0.318698	0.346916	0.416003	1.08738	0.213156	0.198058	0.40462	0.604432
hsa-miR-423-5p	1	2.73129	1.4803	1.53703	1.76868	1.81878	1.22094	1.32822	1.08851	1.2497
hsa-miR-185	1	1.31621	1.40766	1.21913	1.58368	0.80709	0.894136	0.966581	0.57943	1.19858
hsa-mir-30c-1*	1	1.66802	1.96025	1.46652	1.86147	0.814049	1.35584	1.20154	0.99301	1.72125
hsa-miR-615-3p	1	1.42918	1.63754	1.61456	1.64215	1.32564	0.972513	0.946436	0.709379	1.21953
hsa-miR-99b*	1	0.799646	1.12795	0.94635	1.06289	0.46593	0.541919	0.544461	0.356493	0.869953
hsa-mir-15a*	1	1.7813	1.98591	1.79779	1.96911	1.24138	1.16627	1.10872	0.937394	1.24803
hsa-miR-24	1	0.379506	0.326351	0.329094	0.273118	1.86167	0.331146	0.876136	0.712747	0.787441
hsa-miR-667	1	1.3758	2.0144	1.42924	1.67153	0.628787	0.788556	0.788681	0.488679	0.997669
hsa-miR-715	1	0.751756	1.06924	0.948941	0.527564	2.86573	0.500156	1.21509	1.55933	1.11522
hsa-miR-760	1	1.09282	1.49783	1.45214	1.66429	0.512929	0.603221	0.868851	0.455454	0.96857
hsa-miR-675-5p	1	1.13648	1.33048	1.30342	1.34656	0.445475	0.634463	0.688786	0.450697	0.762049
hsa-miR-501-3p	1	0.781854	0.549747	0.56656	1.08854	0.912854	0.52454	0.462733	0.454368	0.902215
hsa-mir-186*	1	1.51227	1.78507	1.44247	1.91145	0.588875	1.57502	1.12036	0.798379	1.39117
hsa-miR-324-3p	1	1.66638	1.63873	1.40826	2.26751	0.871182	1.27886	1.22194	0.75125	1.14506
hsa-miR-615-5p	1	0.841704	0.280066	0.688357	1.19373	0.372466	1.90005	0.554264	0.362956	0.843694
hsa-miR-182	1	2.15716	2.11004	2.73668	3.09441	2.00504	1.73952	1.82355	2.37979	1.3808
hsa-miR-300	1	1.99281	1.75894	1.47569	2.14418	0.507682	1.29309	0.986753	0.774161	1.01678
hsa-miR-671-5p	1	1.73349	0.957192	0.94673	1.65771	0.595378	0.974311	0.731162	0.656529	0.863358
hsa-miR-150	1	0.338554	0.243449	0.396205	0.179734	2.92421	0.774867	0.914956	1.45217	0.80327
hsa-miR-770-3p	1	1.75865	1.03677	0.959795	1.73828	0.467601	0.684366	0.707174	0.647998	0.858787
hsa-miR-718	1	0.904481	0.695056	0.866379	0.831135	9.6946	1.72286	4.07088	5.0085	1.23382
hsa-let-7g*	1	3.91005	0.511253	0.41695	1.65139	0.964857	0.824636	0.721867	1.50691	0.986846
has-mir-195*	1	1.31986	1.22061	1.06502	1.37518	0.634148	1.10624	0.717144	0.551284	1.01797
hsa-miR-434-3p	1	0.545192	0.452677	0.433797	0.32542	0.83291	0.35928	0.25694	0.403993	0.794561
hsa-miR-680	1	3.71311	1.77274	1.53505	1.76106	0.64337	1.58998	1.16802	0.675425	1.21022
hsa-miR-23a*	1	1.76117	1.59584	1.58667	1.8401	0.764585	3.19237	1.09603	0.667293	1.04953
hsa-miR-18a*	1	7.29886	2.99265	2.81462	2.09302	0.77298	2.5826	1.27177	0.820178	1.33296
hsa-mir-323-5p	1	0.277132	0.31369	0.287677	0.390109	0.573497	0.211301	0.214288	0.241391	0.811217
hsa-miR-678	1	2.08336	1.72428	1.59342	2.01455	0.930207	1.9199	1.09098	0.79389	0.953442
hsa-miR-27a*	1	1.6286	1.54812	1.43719	1.81977	0.828655	2.76301	9.60188	2.09863	1.08947
hsa-miR-125a-3p	1	2.5704	1.31761	1.33712	1.81399	1.24568	0.954605	1.90066	0.911166	1.07868
hsa-miR-744	1	2.25356	1.51375	1.51978	1.66962	1.42307	162.091	1.19058	1.00893	1.0276
hsa-miR-129-3p	1	0.113436	1.31135	1.09306	1.74069	0.754227	1.22478	0.94629	1.01101	0.00618119
hsa-miR-21*	1	1.60604	1.48597	1.29203	1.63323	1.73699	1.34429	1.3699	1.26977	1.10364
hsa-miR-452	1	0.040565	1.44623	1.2377	1.42904	0.440127	1.12454	0.780587	0.464879	0.812356
hsa-miR-695	1	1.96942	1.78179	1.67549	1.79656	0.699892	1.62925	1.07608	0.637313	1.13184
hsa-let-7i*	1	2.42264	1.9258	1.66057	1.74035	0.958457	1.73005	1.34769	1.1621	1.30307
hsa-miR-191	1	0.828373	0.718071	0.699465	0.636769	2.2607	1.09472	1.11874	1.24144	1.09718
hsa-miR-330	1	1.46139	1.66855	1.58369	1.70946	0.918675	1.40412	1.19863	0.803392	0.936969
hsa-miR-705	1	1.29378	1.2926	1.22526	1.14021	0.629422	0.876218	0.817303	0.432978	1.05014
hsa-miR-296-3p	1	2.11087	3.46533	3.61468	1.69588	1.14798	1.86854	1.1512	1.13182	1.15823
hsa-miR-125b-3p	1	2.04126	1.92968	1.89375	2.00656	0.827243	3.92541	1.23856	0.973946	1.10007
hsa-miR-139-3p	1	3.09722	0.348713	0.362604	1.40711	0.810631	0.762511	0.664923	1.34572	1.12483
hsa-miR-146a	1	0.421429	0.327513	0.404089	0.379983	1.52271	0.278053	0.983746	0.74354	0.537078
hsa-mir-214*	1	3.80322	0.679752	0.569659	1.85987	1.13279	1.05215	0.8254	1.54961	1.02063
hsa-mir-453	1	1.57326	0.657233	0.49913	0.698642	11.155	2.45996	6.01594	10.1493	1.02852
hsa-miR-700	1	1.30161	1.11618	0.990884	1.79409	1.18094	1.07394	1.19643	1.16737	0.843926
hsa-mir-106b*	1	2.0733	0.894029	0.754121	1.6138	0.721966	0.914202	0.714083	0.931299	0.966986
hsa-miR-191*	1	2.36917	3.09488	2.74929	2.57815	1.08443	3.09049	1.89184	1.42788	1.4982
hsa-mir-34c*	1	1.95874	2.01799	2.12664	1.91436	0.923125	1.59514	1.18129	1.11282	1.17452
hsa-miR-714	1	0.441486	0.267202	0.297008	0.750594	1.25777	0.392207	0.58495	1.31306	0.768496
hsa-mir-299	1	1.03722	0.770103	0.783315	1.37073	0.397689	0.741054	0.412013	0.470988	0.67857
hsa-miR-197	1	1.15259	0.847054	0.728106	0.704796	6.88751	1.82895	3.29452	5.74295	1.00033
hsa-miR-214	1	2.6037	2.78478	2.65077	2.13835	0.967789	1.92041	1.63333	1.00185	1.27848
